# Supplementary material for: A conserved oxalyl-coenzyme A decarboxylase in oxalate catabolism
Source: Plant Signal Behav. 2022 May 5;17(1):2062555. doi: 10.1080/15592324.2022.2062555 (PMC9090294; doi:10.1080/15592324.2022.2062555)
Supplement: Supplemental Material [file KPSB_A_2062555_SM5201.xlsx]

## Sheet: Sheet1
Supplemental Table 1. Primers used for q-RT-PCR analysis
AtOXC forward	TCGCTGTTGAAGGAGACTCTG
AtOXC reverse	CACAGCAAGATTGTATCGAACC
UBQ10 forward	GCTTCGTTTTTATTATCTGTGCTTCTT
UBQ10 reverse	TCGCAGAACTGCACTAAACAGAGT
SoOXAC forward	GCTAGCAATGTGGCTGAAGG
SoOXC reverse	ACAAATGGCGGCGGAGAA
SoActin1 forward	TTAATGCTCCTGCTATGTATGTCG
SoActin1 reverse	GACCACTAGCGTACAGGGAGA
SlOXC forward	GGACTCGGTATCCGGTTTATTG
SIOXC reverse	TGGACCAGAGACGGTTAGAA
SlPP2Ac forward	CGATGTGTGATCTCCTATGGTC
SlPP2Ac reverse	AAGCTGATGGGCTCTAGAAATC
OsOXC forward	GGAGGTTGAGACATTGGTAAGG
OsOXC reverse	CTTTGTACGGTCCGGTTATCTC
TFIIAgsubunit 5 forward	GGGTTTGCCTGGTATTTGTTAG
TFIIAgsubunit 5 reverse	GTTGCTGCTGTGATATACTCTG
